# Supplementary material for: Projection neurons in Drosophila antennal lobes signal the acceleration of odor concentrations
Source: eLife. 2015 May 14;4:e06651. doi: 10.7554/eLife.06651 (PMC4466247; doi:10.7554/eLife.06651)
Supplement: Source code 1. — Custom software written in MATLAB for the analysis of OSN and PN data. DOI: http://dx.doi.org/10.7554/eLife.06651.010 [file elife06651s001.zip]

Archive with 156 entries (152 files):
- 20101016FlySpikes_Tutorial.pdf
- __MACOSX/
- __MACOSX/._20101016FlySpikes_Tutorial.pdf
- FlySpikes/
- FlySpikes/.DS_Store
- __MACOSX/FlySpikes/
- __MACOSX/FlySpikes/._.DS_Store
- FlySpikes/abf2mat.fig
- FlySpikes/abf2mat.m
- __MACOSX/FlySpikes/._abf2mat.m
- FlySpikes/doc/
- FlySpikes/flyspikes.asv
- FlySpikes/flyspikes.fig
- FlySpikes/flyspikes.m
- __MACOSX/FlySpikes/._flyspikes.m
- FlySpikes/flyspikes_old.m
- __MACOSX/FlySpikes/._flyspikes_old.m
- FlySpikes/flyspikes_v008.m
- __MACOSX/FlySpikes/._flyspikes_v008.m
- FlySpikes/fs_config.mat
- FlySpikes/import_abf.m
- FlySpikes/import_edr.m
- __MACOSX/FlySpikes/._import_edr.m
- FlySpikes/loadn.fig
- FlySpikes/loadn.m
- __MACOSX/FlySpikes/._loadn.m
- FlySpikes/ML2Ibaseprc_direct.mat
- FlySpikes/opentk.fig
- FlySpikes/opentk.m
- __MACOSX/FlySpikes/._opentk.m
- FlySpikes/pickfiles.fig
- FlySpikes/pickfiles.m
- __MACOSX/FlySpikes/._pickfiles.m
- FlySpikes/pickfiles.m~
- __MACOSX/FlySpikes/._pickfiles.m~
- FlySpikes/savefig.m
- __MACOSX/FlySpikes/._savefig.m
- FlySpikes/savefig.m~
- __MACOSX/FlySpikes/._savefig.m~
- FlySpikes/setSortEqualizer.fig
- FlySpikes/setSortEqualizer.m
- __MACOSX/FlySpikes/._setSortEqualizer.m
- FlySpikes/setSortEqualizer.m~
- __MACOSX/FlySpikes/._setSortEqualizer.m~
- FlySpikes/SpikeFeatureDiagram.mat
- FlySpikes/spikeplots.asv
- FlySpikes/spikeplots.fig
- FlySpikes/spikeplots.m
- __MACOSX/FlySpikes/._spikeplots.m
- FlySpikes/spikeplots.m.autosaved
- __MACOSX/FlySpikes/._spikeplots.m.autosaved
- FlySpikes/spikesort.fig
- __MACOSX/FlySpikes/._spikesort.fig
- FlySpikes/spikesort.m
- __MACOSX/FlySpikes/._spikesort.m
- FlySpikes/spikesort.m~
- __MACOSX/FlySpikes/._spikesort.m~
- FlySpikes/timedec0.m
- __MACOSX/FlySpikes/._timedec0.m
- FlySpikes/timedec0.m~
- __MACOSX/FlySpikes/._timedec0.m~
- FlySpikes/timedec1.m
- __MACOSX/FlySpikes/._timedec1.m
- FlySpikes/timedec10.m
- __MACOSX/FlySpikes/._timedec10.m
- FlySpikes/timedec10.m~
- __MACOSX/FlySpikes/._timedec10.m~
- FlySpikes/timedec11.m
- __MACOSX/FlySpikes/._timedec11.m
- FlySpikes/timedec12.m
- __MACOSX/FlySpikes/._timedec12.m
- FlySpikes/timedec13 (original).m
- __MACOSX/FlySpikes/._timedec13 (original).m
- FlySpikes/timedec13.m
- __MACOSX/FlySpikes/._timedec13.m
- FlySpikes/timedec13.m~
- __MACOSX/FlySpikes/._timedec13.m~
- FlySpikes/timedec14
- FlySpikes/timedec14.m
- __MACOSX/FlySpikes/._timedec14.m
- FlySpikes/timedec15.m
- __MACOSX/FlySpikes/._timedec15.m
- FlySpikes/timedec16.m
- __MACOSX/FlySpikes/._timedec16.m
- FlySpikes/timedec17.m
- __MACOSX/FlySpikes/._timedec17.m
- FlySpikes/timedec17.m~
- __MACOSX/FlySpikes/._timedec17.m~
- FlySpikes/timedec2.m
- __MACOSX/FlySpikes/._timedec2.m
- FlySpikes/timedec2.m~
- __MACOSX/FlySpikes/._timedec2.m~
- FlySpikes/timedec23.m
- __MACOSX/FlySpikes/._timedec23.m
- FlySpikes/timedec23.m~
- __MACOSX/FlySpikes/._timedec23.m~
- FlySpikes/timedec24.m
- __MACOSX/FlySpikes/._timedec24.m
- FlySpikes/timedec3.m
- __MACOSX/FlySpikes/._timedec3.m
- FlySpikes/timedec4.m
- __MACOSX/FlySpikes/._timedec4.m
- FlySpikes/timedec4.m~
- __MACOSX/FlySpikes/._timedec4.m~
- FlySpikes/timedec5.m
- __MACOSX/FlySpikes/._timedec5.m
- FlySpikes/timedec5.m~
- __MACOSX/FlySpikes/._timedec5.m~
- FlySpikes/timedec6.m
- __MACOSX/FlySpikes/._timedec6.m
- FlySpikes/timedec7.m
- __MACOSX/FlySpikes/._timedec7.m
- FlySpikes/timedec8
- FlySpikes/timedec8.m
- __MACOSX/FlySpikes/._timedec8.m
- FlySpikes/timedec9.m
- __MACOSX/FlySpikes/._timedec9.m
- FlySpikes/timeenc0.m
- __MACOSX/FlySpikes/._timeenc0.m
- FlySpikes/timeenc0.m~
- __MACOSX/FlySpikes/._timeenc0.m~
- FlySpikes/timeenc1.m
- __MACOSX/FlySpikes/._timeenc1.m
- FlySpikes/timeenc1.m~
- __MACOSX/FlySpikes/._timeenc1.m~
- FlySpikes/timeenc10.m
- FlySpikes/timeenc11.m
- __MACOSX/FlySpikes/._timeenc11.m
- FlySpikes/timeenc2.m
- __MACOSX/FlySpikes/._timeenc2.m
- FlySpikes/timeenc2.m~
- __MACOSX/FlySpikes/._timeenc2.m~
- FlySpikes/timeenc3.m
- __MACOSX/FlySpikes/._timeenc3.m
- FlySpikes/timeenc3.m~
- __MACOSX/FlySpikes/._timeenc3.m~
- FlySpikes/timeenc4.m
- __MACOSX/FlySpikes/._timeenc4.m
- FlySpikes/timeenc4.m~
- __MACOSX/FlySpikes/._timeenc4.m~
- FlySpikes/timeenc5.m
- __MACOSX/FlySpikes/._timeenc5.m
- FlySpikes/timeenc5.m~
- __MACOSX/FlySpikes/._timeenc5.m~
- FlySpikes/timeenc6.m
- FlySpikes/timeenc7.m
- __MACOSX/FlySpikes/._timeenc7.m
- FlySpikes/timeenc8.fig
- FlySpikes/timeenc8.m
- FlySpikes/timeenc9.m
- __MACOSX/FlySpikes/._timeenc9.m
- FlySpikes/timeenc9.m~
- __MACOSX/FlySpikes/._timeenc9.m~
- FlySpikes/viewinf.fig
- FlySpikes/viewinf.m
- __MACOSX/FlySpikes/._viewinf.m
