# Supplementary material for: Projection neurons in Drosophila antennal lobes signal the acceleration of odor concentrations
Source: eLife. 2015 May 14;4:e06651. doi: 10.7554/eLife.06651 (PMC4466247; doi:10.7554/eLife.06651)
Supplement: Source code 1. — Custom software written in MATLAB for the analysis of OSN and PN data. DOI: http://dx.doi.org/10.7554/eLife.06651.010 [file elife06651s001.zip › FlySpikes/opentk.m]

function varargout = opentk(varargin)
% OPENTK M-file for opentk.fig
%      OPENTK by itself, creates a new OPENTK or raises the
%      existing singleton*.
%
%      H = OPENTK returns the handle to a new OPENTK or the handle to
%      the existing singleton*.
%
%      OPENTK('CALLBACK',hObject,eventData,handles,...) calls the local
%      function named CALLBACK in OPENTK.M with the given input arguments.
%
%      OPENTK('Property','Value',...) creates a new OPENTK or raises the
%      existing singleton*.  Starting from the left, property value pairs are
%      applied to the GUI before opentk_OpeningFunction gets called.  An
%      unrecognized property name or invalid value makes property application
%      stop.  All inputs are passed to opentk_OpeningFcn via varargin.
%
%      *See GUI Options on GUIDE's Tools menu.  Choose "GUI allows only one
%      instance to run (singleton)".
%
% See also: GUIDE, GUIDATA, GUIHANDLES

% Edit the above text to modify the response to help opentk

% Last Modified by GUIDE v2.5 13-Dec-2007 19:00:00

% Begin initialization code - DO NOT EDIT
gui_Singleton = 1;
gui_State = struct('gui_Name',       mfilename, ...
                   'gui_Singleton',  gui_Singleton, ...
                   'gui_OpeningFcn', @opentk_OpeningFcn, ...
                   'gui_OutputFcn',  @opentk_OutputFcn, ...
                   'gui_LayoutFcn',  [] , ...
                   'gui_Callback',   []);
if nargin && ischar(varargin{1})
    gui_State.gui_Callback = str2func(varargin{1});
end

if nargout
    [varargout{1:nargout}] = gui_mainfcn(gui_State, varargin{:});
else
    gui_mainfcn(gui_State, varargin{:});
end
% End initialization code - DO NOT EDIT

% --- Executes just before opentk is made visible.
function opentk_OpeningFcn(hObject, eventdata, handles, varargin)
% This function has no output args, see OutputFcn.
% hObject    handle to figure
% eventdata  reserved - to be defined in a future version of MATLAB
% handles    structure with handles and user data (see GUIDATA)
% varargin   command line arguments to opentk (see VARARGIN)

% Choose default command line output for opentk
handles.output = 'Yes';

% Update handles structure
guidata(hObject, handles);

% Insert custom Title and Text if specified by the user
% Hint: when choosing keywords, be sure they are not easily confused 
% with existing figure properties.  See the output of set(figure) for
% a list of figure properties.
if(nargin==0)
    return;
end

if(nargin>=1)
     set(handles.edit_tk1, 'String', mat2str(varargin{1}));
end

if(nargin>=2)
    set(handles.edit_tk2, 'String', mat2str(varargin{1}-varargin{2}));
    set(handles.text2,'String', sprintf('sequence of spike timings - valve opening moment(%.1fmsec)', varargin{2}));
else
    set(handles.edit_tk2, 'String', '')
end

% Determine the position of the dialog - centered on the callback figure
% if available, else, centered on the screen
FigPos=get(0,'DefaultFigurePosition');
OldUnits = get(hObject, 'Units');
set(hObject, 'Units', 'pixels');
OldPos = get(hObject,'Position');
FigWidth = OldPos(3);
FigHeight = OldPos(4);
if isempty(gcbf)
    ScreenUnits=get(0,'Units');
    set(0,'Units','pixels');
    ScreenSize=get(0,'ScreenSize');
    set(0,'Units',ScreenUnits);

    FigPos(1)=1/2*(ScreenSize(3)-FigWidth);
    FigPos(2)=2/3*(ScreenSize(4)-FigHeight);
else
    GCBFOldUnits = get(gcbf,'Units');
    set(gcbf,'Units','pixels');
    GCBFPos = get(gcbf,'Position');
    set(gcbf,'Units',GCBFOldUnits);
    FigPos(1:2) = [(GCBFPos(1) + GCBFPos(3) / 2) - FigWidth / 2, ...
                   (GCBFPos(2) + GCBFPos(4) / 2) - FigHeight / 2];
end
FigPos(3:4)=[FigWidth FigHeight];
set(hObject, 'Position', FigPos);
set(hObject, 'Units', OldUnits);

% Show a question icon from dialogicons.mat - variables questIconData
% and questIconMap
% load dialogicons.mat
% 
% IconData=questIconData;
% questIconMap(256,:) = get(handles.figure1, 'Color');
% IconCMap=questIconMap;

% Img=image(IconData, 'Parent', handles.axes1);
% set(handles.figure1, 'Colormap', IconCMap);
% 
% set(handles.axes1, ...
%     'Visible', 'off', ...
%     'YDir'   , 'reverse'       , ...
%     'XLim'   , get(Img,'XData'), ...
%     'YLim'   , get(Img,'YData')  ...
%     );

% Make the GUI modal
set(handles.figure1,'WindowStyle','modal')

% UIWAIT makes opentk wait for user response (see UIRESUME)
uiwait(handles.figure1);

% --- Outputs from this function are returned to the command line.
function varargout = opentk_OutputFcn(hObject, eventdata, handles)
% varargout  cell array for returning output args (see VARARGOUT);
% hObject    handle to figure
% eventdata  reserved - to be defined in a future version of MATLAB
% handles    structure with handles and user data (see GUIDATA)

% Get default command line output from handles structure
varargout{1} = handles.output;

% The figure can be deleted now
delete(handles.figure1);

% --- Executes on button press in pushbutton1.
function pushbutton1_Callback(hObject, eventdata, handles)
% hObject    handle to pushbutton1 (see GCBO)
% eventdata  reserved - to be defined in a future version of MATLAB
% handles    structure with handles and user data (see GUIDATA)

handles.output = get(hObject,'String');

% Update handles structure
guidata(hObject, handles);

% Use UIRESUME instead of delete because the OutputFcn needs
% to get the updated handles structure.
uiresume(handles.figure1);

% --- Executes on button press in pushbutton2.
function pushbutton2_Callback(hObject, eventdata, handles)
% hObject    handle to pushbutton2 (see GCBO)
% eventdata  reserved - to be defined in a future version of MATLAB
% handles    structure with handles and user data (see GUIDATA)

handles.output = get(hObject,'String');

% Update handles structure
guidata(hObject, handles);

% Use UIRESUME instead of delete because the OutputFcn needs
% to get the updated handles structure.
uiresume(handles.figure1);


% --- Executes when user attempts to close figure1.
function figure1_CloseRequestFcn(hObject, eventdata, handles)
% hObject    handle to figure1 (see GCBO)
% eventdata  reserved - to be defined in a future version of MATLAB
% handles    structure with handles and user data (see GUIDATA)

if isequal(get(handles.figure1, 'waitstatus'), 'waiting')
    % The GUI is still in UIWAIT, us UIRESUME
    uiresume(handles.figure1);
else
    % The GUI is no longer waiting, just close it
    delete(handles.figure1);
end


% --- Executes on key press over figure1 with no controls selected.
function figure1_KeyPressFcn(hObject, eventdata, handles)
% hObject    handle to figure1 (see GCBO)
% eventdata  reserved - to be defined in a future version of MATLAB
% handles    structure with handles and user data (see GUIDATA)

% Check for "enter" or "escape"
if isequal(get(hObject,'CurrentKey'),'escape')
    % User said no by hitting escape
    handles.output = 'No';
    
    % Update handles structure
    guidata(hObject, handles);
    
    uiresume(handles.figure1);
end    
    
if isequal(get(hObject,'CurrentKey'),'return')
    uiresume(handles.figure1);
end    


function edit1_Callback(hObject, eventdata, handles)
% hObject    handle to edit1 (see GCBO)
% eventdata  reserved - to be defined in a future version of MATLAB
% handles    structure with handles and user data (see GUIDATA)

% Hints: get(hObject,'String') returns contents of edit1 as text
%        str2double(get(hObject,'String')) returns contents of edit1 as a double


% --- Executes during object creation, after setting all properties.
function edit1_CreateFcn(hObject, eventdata, handles)
% hObject    handle to edit1 (see GCBO)
% eventdata  reserved - to be defined in a future version of MATLAB
% handles    empty - handles not created until after all CreateFcns called

% Hint: edit controls usually have a white background on Windows.
%       See ISPC and COMPUTER.
if ispc && isequal(get(hObject,'BackgroundColor'), get(0,'defaultUicontrolBackgroundColor'))
    set(hObject,'BackgroundColor','white');
end


function edit_tk1_Callback(hObject, eventdata, handles)
% hObject    handle to edit_tk1 (see GCBO)
% eventdata  reserved - to be defined in a future version of MATLAB
% handles    structure with handles and user data (see GUIDATA)

% Hints: get(hObject,'String') returns contents of edit_tk1 as text
%        str2double(get(hObject,'String')) returns contents of edit_tk1 as a double


% --- Executes during object creation, after setting all properties.
function edit_tk1_CreateFcn(hObject, eventdata, handles)
% hObject    handle to edit_tk1 (see GCBO)
% eventdata  reserved - to be defined in a future version of MATLAB
% handles    empty - handles not created until after all CreateFcns called

% Hint: edit controls usually have a white background on Windows.
%       See ISPC and COMPUTER.
if ispc && isequal(get(hObject,'BackgroundColor'), get(0,'defaultUicontrolBackgroundColor'))
    set(hObject,'BackgroundColor','white');
end


% --- Executes on button press in pushbutton_toWorkspace.
function pushbutton_toWorkspace_Callback(hObject, eventdata, handles)
% hObject    handle to pushbutton_toWorkspace (see GCBO)
% eventdata  reserved - to be defined in a future version of MATLAB
% handles    structure with handles and user data (see GUIDATA)
%clipboard('copy', get(handles.edit_tk1,'String'));
assignin('base','tk0',num2str(get(handles.edit_tk1,'String')));
disp('tk0 variable is imported from flyspikes');
handles.output = get(hObject,'String');
guidata(hObject, handles);
uiresume(handles.figure1);


% --- Executes on button press in pushbutton_toWorkspace1.
function pushbutton_toWorkspace1_Callback(hObject, eventdata, handles)
% hObject    handle to pushbutton_toWorkspace1 (see GCBO)
% eventdata  reserved - to be defined in a future version of MATLAB
% handles    structure with handles and user data (see GUIDATA)
%clipboard('copy', get(handles.edit_tk2,'String'));
assignin('base','tk1',num2str(get(handles.edit_tk2,'String')));
disp('tk1 variable is imported from flyspikes');
handles.output = get(hObject,'String');
guidata(hObject, handles);
uiresume(handles.figure1);
