# Supplementary material for: Projection neurons in Drosophila antennal lobes signal the acceleration of odor concentrations
Source: eLife. 2015 May 14;4:e06651. doi: 10.7554/eLife.06651 (PMC4466247; doi:10.7554/eLife.06651)
Supplement: Source code 1. — Custom software written in MATLAB for the analysis of OSN and PN data. DOI: http://dx.doi.org/10.7554/eLife.06651.010 [file elife06651s001.zip › FlySpikes/savefig.m]

function savefig(fname)
%savefig.m
if(isempty(fname))
   disp('usage - savefig(''filename'')');
   return
end

whereiam=pwd;
if(strcmp(whereiam((end-1):end),'\m') || strcmp(whereiam((end-1):end),'/m'))

   if(~exist('../doc','dir'))
      mkdir ../doc
   end
   
   %print(gcf, '-djpeg','-r200',strcat('../doc/', fname));
   print(gcf, '-depsc', strcat('../doc/', fname));
   %print(gcf, '-dpng', '-r400',strcat('../doc/', fname));
   saveas(gcf, strcat('../doc/', fname), 'fig');

elseif(~isempty(strfind(whereiam(max(1,(end-4)):end),'doc')))
    print(gcf, '-depsc', strcat('./', fname));
   %print(gcf, '-dpng', '-r400',strcat('../doc/', fname));
   saveas(gcf, strcat('./', fname), 'fig');
    
else
    if(~exist('doc','dir'))
      mkdir doc
   end
   
   %print(gcf, '-djpeg','-r200',strcat('./doc/',fname));
   print(gcf, '-depsc', strcat('./doc/',fname));
   %print(gcf, '-dpng', '-r400', strcat('./doc/',fname));
   saveas(gcf, strcat('./doc/',fname), 'fig');
end
