# Supplementary material for: Projection neurons in Drosophila antennal lobes signal the acceleration of odor concentrations
Source: eLife. 2015 May 14;4:e06651. doi: 10.7554/eLife.06651 (PMC4466247; doi:10.7554/eLife.06651)
Supplement: Source code 1. — Custom software written in MATLAB for the analysis of OSN and PN data. DOI: http://dx.doi.org/10.7554/eLife.06651.010 [file elife06651s001.zip › FlySpikes/spikeplots.asv]

function varargout = spikeplots(varargin)
% SPIKEPLOTS M-file for spikeplots.fig
%      SPIKEPLOTS, by itself, creates a new SPIKEPLOTS or raises the existing
%      singleton*.
%
%      H = SPIKEPLOTS returns the handle to a new SPIKEPLOTS or the handle to
%      the existing singleton*.
%
%      SPIKEPLOTS('CALLBACK',hObject,eventData,handles,...) calls the local
%      function named CALLBACK in SPIKEPLOTS.M with the given input arguments.
%
%      SPIKEPLOTS('Property','Value',...) creates a new SPIKEPLOTS or raises the
%      existing singleton*.  Starting from the left, property value pairs are
%      applied to the GUI before spikeplots_OpeningFunction gets called.  An
%      unrecognized property name or invalid value makes property application
%      stop.  All inputs are passed to spikeplots_OpeningFcn via varargin.
%
%      *See GUI Options on GUIDE's Tools menu.  Choose "GUI allows only one
%      instance to run (singleton)".
%
% See also: GUIDE, GUIDATA, GUIHANDLES

% Edit the above text to modify the response to help spikeplots

% Last Modified by GUIDE v2.5 16-Dec-2007 15:04:32

% Begin initialization code - DO NOT EDIT
gui_Singleton = 1;
gui_State = struct('gui_Name',       mfilename, ...
   'gui_Singleton',  gui_Singleton, ...
   'gui_OpeningFcn', @spikeplots_OpeningFcn, ...
   'gui_OutputFcn',  @spikeplots_OutputFcn, ...
   'gui_LayoutFcn',  [] , ...
   'gui_Callback',   []);
if nargin && ischar(varargin{1})
   gui_State.gui_Callback = str2func(varargin{1});
end

if(nargin<2) disp('spikeplots require two input arguments');return; end

if nargout
   [varargout{1:nargout}] = gui_mainfcn(gui_State, varargin{:});
else
   gui_mainfcn(gui_State, varargin{:});
end
% End initialization code - DO NOT EDIT


% --- Executes just before spikeplots is made visible.
function spikeplots_OpeningFcn(hObject, eventdata, handles, varargin)
% This function has no output args, see OutputFcn.
% hObject    handle to figure
% eventdata  reserved - to be defined in a future version of MATLAB
% handles    structure with handles and user data (see GUIDATA)
% varargin   command line arguments to spikeplots (see VARARGIN)

% Choose default command line output for spikeplots
handles.output = hObject;

FigPos=get(0,'DefaultFigurePosition');
OldUnits = get(hObject, 'Units');
set(hObject, 'Units', 'pixels');
OldPos = get(hObject,'Position');
FigWidth = OldPos(3);
FigHeight = OldPos(4);
if isempty(gcbf)
   ScreenUnits=get(0,'Units');
   set(0,'Units','pixels');
   ScreenSize=get(0,'ScreenSize');
   set(0,'Units',ScreenUnits);

   FigPos(1)=1/2*(ScreenSize(3)-FigWidth);
   FigPos(2)=2/3*(ScreenSize(4)-FigHeight);
else
   GCBFOldUnits = get(gcbf,'Units');
   set(gcbf,'Units','pixels');
   GCBFPos = get(gcbf,'Position');
   set(gcbf,'Units',GCBFOldUnits);
   FigPos(1:2) = [(GCBFPos(1) + GCBFPos(3) / 2) - FigWidth / 2, ...
      (GCBFPos(2) + GCBFPos(4) / 2) - FigHeight / 2];
end
FigPos(3:4)=[FigWidth FigHeight];
set(hObject, 'Position', FigPos);
set(hObject, 'Units', OldUnits);

% Make the GUI modal
set(handles.figure1,'WindowStyle','modal')


%Anmo's code from this point
validk=varargin{3};
for k=1:length(validk)
   finfo(k)=varargin{1}(validk(k));
   haxes0(k)=varargin{2}(validk(k));
end

handles.finfo=finfo;
handles.haxes0=haxes0;


%handles.flist = varargin{1};


%set outputs
handles.filepicks=[];
handles.plottype=[];
%handles.downsampleratio=[];


if(length(handles.finfo)==0)
   delete(handles.figure1);
   return;
end


handles.filespercolumn=10;
handles.columnsperpage=3;
handles.numcolumns=ceil(length(handles.finfo)/handles.filespercolumn);
handles.hcheckbox=zeros(handles.filespercolumn*handles.columnsperpage,1);
handles.htext=zeros(handles.filespercolumn*handles.columnsperpage,1);
handles.selected=ones(length(handles.finfo),1);
handles.onfilek=[]; %indices of file names shown on the window
handles.nowfirstcolumn = 1;
handles=updatepage(handles);

set(handles.edit_windowsize, 'Visible','off');
set(handles.text_windowsize, 'Visible','off');
set(handles.edit_nbins, 'Visible','off');
set(handles.text_nbins, 'Visible','off');
set(handles.checkbox_yintime, 'Visible','off');
set(handles.text_cb0, 'Visible','off');
set(handles.cb0, 'Visible','off');
set(handles.checkbox_write2xls, 'Visible','off','Value',1);
% set(handles.checkbox_align, 'Visible','off');


%for concentration information

existc=[];
for i=1:length(handles.finfo)
   if(~isempty(handles.finfo(i).c))
      existc=[existc i];
   end
end

handles.hanvingc=existc;


% Update handles structure
guidata(hObject, handles);

% UIWAIT makes spikeplots wait for user response (see UIRESUME)
uiwait(handles.figure1);


% --- Outputs from this function are returned to the command line.
function varargout = spikeplots_OutputFcn(hObject, eventdata, handles)
% varargout  cell array for returning output args (see VARARGOUT);
% hObject    handle to figure
% eventdata  reserved - to be defined in a future version of MATLAB
% handles    structure with handles and user data (see GUIDATA)

% Get default command line output from handles structure
if(isempty(handles))
   varargout{1}=[];
else
   varargout{1} = handles.output;
   delete(handles.figure1);
end
% if(isfield(handles,'filepicks'))
%    varargout{1} = handles.filepicks;
%    varargout{2} = handles.plottype;
%    varargout{3} = handles.downsampleratio;
%    delete(handles.figure1);
% else
%    varargout{1} = [];
%    varargout{2} = [];
%    varargout{3} = [];
% %   delete(handles.figure1);
% end

% The figure can be deleted now


function handles=updatepage(handles,coption)
%coption : =='listc' --> list files with concentration data in it
if(nargin<2) coption='';end

nfiles=length(handles.finfo);
if(nfiles==0) return; end

%update 'handles.selected'
if(~isempty(handles.onfilek))
   for k=1:length(handles.onfilek)
      handles.selected(handles.onfilek(k))=get(handles.hcheckbox(k),'Value');
      delete(handles.hcheckbox(k));
      delete(handles.htext(k));
   end
end

columnsperpage=handles.columnsperpage;

figureposition=get(handles.figure1,'Position');

yloc = (handles.filespercolumn-(1:handles.filespercolumn))./handles.filespercolumn.*.59+.17;

if(columnsperpage>1)
   for k=2:columnsperpage
      yloc = [yloc ((handles.filespercolumn-(1:handles.filespercolumn))./handles.filespercolumn.*.59+.17)];
   end
end

for k=1:(handles.filespercolumn*columnsperpage)
   textx(k)=floor((k-1)/handles.filespercolumn)/columnsperpage+.02;
end
checkboxx = textx+.24;

if(strcmp(coption,'listc'))
   if(handles.existc==0)
      set(handles.text_msg,'no data file contains odor concentration profile');
      nfiles2bshown=min(30,length(handles.finfo)-(handles.nowfirstcolumn-1)*handles.filespercolumn);
      handles.onfilek=(1:nfiles2bshown)+(handles.nowfirstcolumn-1)*handles.filespercolumn;
   else
      nfiles2bshown=min(30,handles.existc-(handles.nowfirstcolumn-1)*handles.filespercolumn);
      if(nfiles2bshown>0)
         
         handles.nowfirstcolumn=1;
         nfiles2bshown=min(30,handles.existc-(handles.nowfirstcolumn-1)*handles.filespercolumn);

         if(nfiles2bshown>0)
            handles.onfilek=handles.existc((1:nfiles2bshown)+(handles.nowfirstcolumn-1)*handles.filespercolumn);
         end
      end
else%sequentially chosen
   nfiles2bshown=min(30,length(handles.finfo)-(handles.nowfirstcolumn-1)*handles.filespercolumn);
   handles.onfilek=(1:nfiles2bshown)+(handles.nowfirstcolumn-1)*handles.filespercolumn;
end

if(nfiles2bshown>0)
   for k=1:nfiles2bshown
      handles.htext(k)=uicontrol('Parent', handles.figure1,...
         'Style', 'text',...
         'String', handles.finfo(k+handles.filespercolumn*(handles.nowfirstcolumn-1)).fname,...
         'Units', 'normalized',...
         'Position', [textx(k) yloc(k) .22 .05]);
      %      'Tag', sprintf('text_fnames%03d',handles.filesperpage*handles.nowpage+k));
   end
end

for k=1:nfiles2bshown
   handles.hcheckbox(k)=uicontrol('Parent', handles.figure1,...
      'Style', 'Checkbox',...
      'String', [],...
      'Units', 'normalized',...
      'Position', [checkboxx(k) yloc(k)+.01 .05 .05],...
      'Value', handles.selected(k+handles.filespercolumn*(handles.nowfirstcolumn-1)),...
      'Tag', sprintf('checkbox_%03d',k));
   %      'Tag', sprintf('text_fnames%03d',handles.filesperpage*handles.nowpage+k));
end
set(handles.checkbox_all, 'Value', 1);
set(handles.text_msg,'String', sprintf('%d files listed', length(handles.finfo)));


% --- Executes on button press in checkbox_all.
function checkbox_all_Callback(hObject, eventdata, handles)
% hObject    handle to checkbox_all (see GCBO)
% eventdata  reserved - to be defined in a future version of MATLAB
% handles    structure with handles and user data (see GUIDATA)

% Hint: get(hObject,'Value') returns toggle state of checkbox_all
if(get(handles.checkbox_all, 'Value'))
   %selected
   for k=1:length(handles.onfilek)
      if(handles.hcheckbox(k)~=0)
         set(handles.hcheckbox(k),'Value',1);
      end
   end
   set(handles.checkbox_column1,'Value',1);
   set(handles.checkbox_column2,'Value',1);
   set(handles.checkbox_column3,'Value',1);
else
   %deselected
   for k=1:length(handles.onfilek)
      if(handles.hcheckbox(k)~=0)
         set(handles.hcheckbox(k),'Value',0);
      end
   end
   set(handles.checkbox_column1,'Value',0);
   set(handles.checkbox_column2,'Value',0);
   set(handles.checkbox_column3,'Value',0);
end


% --- Executes on button press in pushbutton_left.
function pushbutton_left_Callback(hObject, eventdata, handles)
% hObject    handle to pushbutton_left (see GCBO)
% eventdata  reserved - to be defined in a future version of MATLAB
% handles    structure with handles and user data (see GUIDATA)
nowfirstcolumn=handles.nowfirstcolumn;
if(nowfirstcolumn >1)
   handles.nowfirstcolumn=nowfirstcolumn-1;
   handles=updatepage(handles);
   guidata(hObject, handles);
end


% --- Executes on button press in pushbutton_right.
function pushbutton_right_Callback(hObject, eventdata, handles)
% hObject    handle to pushbutton_right (see GCBO)
% eventdata  reserved - to be defined in a future version of MATLAB
% handles    structure with handles and user data (see GUIDATA)
nowfirstcolumn=handles.nowfirstcolumn;
if(nowfirstcolumn <= (handles.numcolumns-3))
   handles.nowfirstcolumn=nowfirstcolumn+1;
   handles=updatepage(handles);
   guidata(hObject, handles);
end


% function edit_downsampleratio_Callback(hObject, eventdata, handles)
% % hObject    handle to edit_downsampleratio (see GCBO)
% % eventdata  reserved - to be defined in a future version of MATLAB
% % handles    structure with handles and user data (see GUIDATA)
%
% % Hints: get(hObject,'String') returns contents of edit_downsampleratio as text
% %        str2double(get(hObject,'String')) returns contents of edit_downsampleratio as a double
%
%
% % --- Executes during object creation, after setting all properties.
% function edit_downsampleratio_CreateFcn(hObject, eventdata, handles)
% % hObject    handle to edit_downsampleratio (see GCBO)
% % eventdata  reserved - to be defined in a future version of MATLAB
% % handles    empty - handles not created until after all CreateFcns called
%
% % Hint: edit controls usually have a white background on Windows.
% %       See ISPC and COMPUTER.
% if ispc && isequal(get(hObject,'BackgroundColor'), get(0,'defaultUicontrolBackgroundColor'))
%     set(hObject,'BackgroundColor','white');
% end


% --- Executes on button press in checkbox_column1.
function checkbox_column1_Callback(hObject, eventdata, handles)
% hObject    handle to checkbox_column1 (see GCBO)
% eventdata  reserved - to be defined in a future version of MATLAB
% handles    structure with handles and user data (see GUIDATA)

% Hint: get(hObject,'Value') returns toggle state of checkbox_column1
if(length(handles.onfilek)>0)
   if(get(hObject, 'Value'))
      %selected
      for k=1:min(10,length(handles.onfilek))
         if(handles.hcheckbox(k)~=0)
            set(handles.hcheckbox(k),'Value',1);
         end
      end

   else
      %deselected
      for k=1:min(10,length(handles.onfilek))
         if(handles.hcheckbox(k)~=0)
            set(handles.hcheckbox(k),'Value',0);
         end
      end
   end
end

% --- Executes on button press in checkbox_column2.
function checkbox_column2_Callback(hObject, eventdata, handles)
% hObject    handle to checkbox_column2 (see GCBO)
% eventdata  reserved - to be defined in a future version of MATLAB
% handles    structure with handles and user data (see GUIDATA)

% Hint: get(hObject,'Value') returns toggle state of checkbox_column2
if(length(handles.onfilek)>10)
   if(get(hObject, 'Value'))
      %selected
      for k=11:min(20,length(handles.onfilek))
         if(handles.hcheckbox(k)~=0)
            set(handles.hcheckbox(k),'Value',1);
         end
      end
   else
      %deselected
      for k=11:min(20,length(handles.onfilek))
         if(handles.hcheckbox(k)~=0)
            set(handles.hcheckbox(k),'Value',0);
         end
      end
   end
end

% --- Executes on button press in checkbox_column3.
function checkbox_column3_Callback(hObject, eventdata, handles)
% hObject    handle to checkbox_column3 (see GCBO)
% eventdata  reserved - to be defined in a future version of MATLAB
% handles    structure with handles and user data (see GUIDATA)

% Hint: get(hObject,'Value') returns toggle state of checkbox_column3
if(length(handles.onfilek)>20)
   if(get(hObject, 'Value'))
      %selected
      for k=21:length(handles.onfilek)
         if(handles.hcheckbox(k)~=0)
            set(handles.hcheckbox(k),'Value',1);
         end
      end
   else
      %deselected
      for k=21:length(handles.onfilek)
         if(handles.hcheckbox(k)~=0)
            set(handles.hcheckbox(k),'Value',0);
         end
      end
   end
end


% --- Executes on button press in pushbutton_ok.
function pushbutton_ok_Callback(hObject, eventdata, handles)
% hObject    handle to pushbutton_ok (see GCBO)
% eventdata  reserved - to be defined in a future version of MATLAB
% handles    structure with handles and user data (see GUIDATA)
handles=updatepage(handles); %update 'handles.selected'

filek=[];
for k=1:length(handles.selected)
   if(handles.selected(k)==1)
      filek=[filek; k];
   end
end
if(isempty(filek))
   handles.output='no file is chosen to plot';
   guidata(hObject, handles);
   uiresume(handles.figure1);
   return;
end


handles.filepicks=filek;

if(get(handles.radiobutton_barplot,'Value'))
   handles=plotbar(handles);
elseif(get(handles.radiobutton_isihist,'Value'))
   handles=isihist(handles);
elseif(get(handles.radiobutton_conhist,'Value'))
   handles=conhist(handles);
elseif(get(handles.radiobutton_crossintensity,'Value'))
   handles=crossintensity(handles);
elseif(get(handles.radiobutton_raster,'Value'))
   handles=plotraster(handles);
elseif(get(handles.radiobutton_rawplot,'Value'))
   handles=plotraw(handles);
elseif(get(handles.radiobutton_PSTH,'Value'))
   handles=plotPSTH(handles);
elseif(get(handles.radiobutton_odor,'Value'))
   handles=plotPSD(handles);
end

guidata(hObject, handles);
uiresume(handles.figure1);


% --- Executes on button press in pushbutton_viewinf.
function pushbutton_viewinf_Callback(hObject, eventdata, handles)
% hObject    handle to pushbutton_viewinf (see GCBO)
% eventdata  reserved - to be defined in a future version of MATLAB
% handles    structure with handles and user data (see GUIDATA)
viewinf;


function handles=plotbar(handles)

pickedk=handles.filepicks;
%if(isempty(validk)) return; end

axesinfo=handles.finfo;

validk=[];
for k=1:length(pickedk)
   if(~isempty(axesinfo(pickedk(k)).spkk))
      validk=[validk pickedk(k)];
   end
end
if(isempty(validk)) 
    handles.output='no spikes found';
    return;
end
validk=fliplr(validk); %to plot data from top to bottom

figure(11);
hold on;
minx=axesinfo(validk(1)).spkk(end)*axesinfo(validk(1)).dt;
maxx=axesinfo(validk(1)).spkk(1)*axesinfo(validk(1)).dt;

for k=1:length(validk)
   if(axesinfo(validk(k)).valve_open0>0)
      %adjust valve opening error
      spks=axesinfo(validk(k)).dt.*axesinfo(validk(k)).spkk+(axesinfo(validk(k)).stimstart-axesinfo(validk(k)).dt.*axesinfo(validk(k)).valve_open0);
   else
      spks=axesinfo(validk(k)).spkk*axesinfo(validk(k)).dt;
   end
   
   if(size(spks,1)>1 & size(spks,2)>1)
      %set(handles.text_msg,'String', 'spkk is a matrix. first column is taken only');
      spks=spks(:,1);
   end;

   if(axesinfo(validk(k)).stimdur>0)
      rectx=axesinfo(validk(k)).stimstart+[0 axesinfo(validk(k)).stimdur axesinfo(validk(k)).stimdur 0];
      recty=[-.2 -.2  .2 .2]+k;
      hrect=fill(rectx,recty, [0.75 1 1]);%light green: [.596 .996 .655]);
      set(hrect, 'EdgeColor','none');
   end
   
   for i=1:length(spks)
      line([spks(i) spks(i)], [k-.2   k+.2]);
   end;


   maxx = max(maxx, max(spks));
   minx = min(minx, min(spks));
end;
hold off;


minx=min(minx-.01*(maxx-minx), axesinfo(validk(k)).stimstart-.01*(maxx-minx));
maxx=maxx+.01*(maxx-minx);
nowaxis=axis;
axis([minx maxx 0.5 length(validk)+.5]);


for k=1:length(validk)
   if(length(axesinfo(validk(k)).fname)~=0)
      line([0 maxx], [k   k]','Color', 'k');
      if(length(validk)<17)
         htext0=text(axesinfo(validk(k)).stimstart, k+.35, ...
            sprintf('%s %1.1f%%',axesinfo(validk(k)).fname,axesinfo(validk(k)).pp),...
            'Interpreter', 'none');
         set(htext0,'Units','normalized');

         if(~isempty(axesinfo(validk(k)).stimstart)|~isempty(axesinfo(validk(k)).stimdur))
            if(axesinfo(validk(k)).stimdur<1000 | isempty(axesinfo(validk(k)).spkk))
               if(strcmp(lower(axesinfo(validk(k)).celltype), 'ab1'))
                  htext1=text(axesinfo(validk(k)).stimstart+axesinfo(validk(k)).stimdur+4000, k+.35, ...
                     sprintf('#spks:%3d/30sec',length(axesinfo(validk(k)).spkk)))
                     
               else
                  htext1=text(maxx-.2*(maxx-minx), k+.35, ...
                     sprintf('#spks:%3d',length(axesinfo(validk(k)).spkk)));
               end
            else
               spkk5=axesinfo(validk(k)).spkk;

               %counting #spikes from 'stimstart+.5' sec to
               %'stimstart+1'sec
               spkkin=spkk5(spkk5>(axesinfo(validk(k)).stimstart+500)/axesinfo(validk(k)).dt);
               spkkin=spkkin(spkkin<(axesinfo(validk(k)).stimstart+1000)/axesinfo(validk(k)).dt);
               if(strcmp(lower(axesinfo(validk(k)).celltype), 'ab1'))
                  htext1=text(axesinfo(validk(k)).stimstart+axesinfo(validk(k)).stimdur+1000, k+.35, ...
                     sprintf('#spks:%3din[%1.1f, %1.1f]sec/%3dtotal', ...
                     length(spkkin), (axesinfo(validk(k)).stimstart+500)/1000,...
                     (axesinfo(validk(k)).stimstart+1000)/1000,length(spkk5)));

               else
                  htext1=text(maxx-.3*(maxx-minx), k+.35, ...
                     sprintf('#spks:%3din[%1.1f, %1.1f]sec/%3dtotal', ...
                     length(spkkin), (axesinfo(validk(k)).stimstart+500)/1000,...
                     (axesinfo(validk(k)).stimstart+1000)/1000,length(spkk5)));
               end
            end
            set(htext1, 'Interpreter', 'none','BackgroundColor',[.7 .9 .7],'Units','normalized');
         end
         
      end
   end
end;


xlabel('time[msec]');
htitle=title(sprintf('%s ... %s',axesinfo(validk(1)).fname,axesinfo(validk(end)).fname));
set(gca,'YTick',1:length(validk));
set(gca,'YTickLabel',length(validk):-1:1);
set(htitle,'Interpreter','none');
handles.output='barplot is plotted';


function handles=isihist(handles)

validk=handles.filepicks;
nplots=length(validk);
%if(isempty(validk)) return; end


nbins=get(handles.edit_nbins,'String');
nbins=str2num(nbins);
if(isempty(nbins))
   handles.output='crossintesity: bin number is invalid';
   return;
end

axesinfo=handles.finfo;
figure(11);

minx=100000;maxx=0;
for k=1:nplots
   subplot(nplots,1,k);
   spkt=axesinfo(validk(k)).spkk*axesinfo(validk(k)).dt;
   if(axesinfo(validk(k)).stimdur>500 &...
         axesinfo(validk(k)).stimstart>spkt(1) &...
         axesinfo(validk(k)).stimstart+axesinfo(validk(k)).stimdur<spkt(end))


      firstk=find(spkt>axesinfo(validk(k)).stimstart+500,1,'first');
      lastk=find(spkt<axesinfo(validk(k)).stimstart+...
         axesinfo(validk(k)).stimdur,1,'last');
      [posty postx]=hist(diff(spkt(firstk:lastk)),nbins); %post stimulus
      if(max(posty)>0);
         posty=posty./max(posty);
      end

      dx=postx(2)-postx(1);

      lastrestk=find(spkt<axesinfo(validk(k)).stimstart,1,'last');
      restISI=diff(spkt(1:lastrestk));
      minrest=min(restISI); maxrest=max(restISI);

      if(minrest<postx(1))
         leftside= ceil((minrest-postx(1))/dx):-1:1;
         prex=[(postx(1)-leftside*dx) postx];
      else
         prex=postx;
      end

      if(maxrest>postx(end))
         rightside= 1:ceil((maxrest-postx(end))/dx);
         prex=[prex (postx(end)+rightside*dx)];
      end


      [prey prex]=hist(restISI,prex);
      if(max(prey)>0);
         prey=prey./max(prey);
      end

      if(prex(1)<postx(1))
         j=find(prex<postx(1),1,'last');
         postx=[prex(1:j) postx];
         posty=[zeros(1,j) posty];
      elseif(prex(1)>postx(1))
         j=find(postx<prex(1),1,'last');
         prex=[postx(1:j) prex];
         prey=[zeros(1,j) prey];
      end

      if(prex(end)>postx(end))
         j=find(prex>postx(end),1,'first');
         postx=[postx (((j:length(prex))-j+1)*dx+postx(end))];
         posty=[posty zeros(1,length(prex)-j+1)];
      elseif(prex(end)<postx(end))
         j=find(postx>prex(end),1,'first');
         prex=[prex (((j:length(postx))-j+1)*dx+prex(end))];
         prey=[prey zeros(1,length(postx)-j+1)];
      end


      bar(prex, [prey;posty]','group');
      hpatch= findobj(gca,'Type','patch');
      for k=1:length(hpatch)
         color=get(hpatch(k),'FaceColor');
         set(hpatch(k),'EdgeColor',color);
      end
      colormap(jet);
      minx=min(minx,prex(1));
      minx=min(minx,postx(1));
      maxx=max(maxx,prex(end));
      maxx=max(maxx,postx(end));
      prex=[];prey=[];postx=[];posty=[];
      legend('pre-stimulus', 'post-stimulus');
   else(axesinfo(validk(k)).stimdur==0)
      spkt=axesinfo(validk(k)).spkk*axesinfo(validk(k)).dt;
      [y x]=hist(diff(spkt),nbins);
      bar(x, y./max(y));
      minx=min(minx,min(x));
      maxx=max(maxx,max(x));
      dx=x(2)-x(1);

   end

end


for k=1:nplots
   subplot(nplots,1,k);
   axis([(minx-dx) (maxx+dx) 0 1]);
   title(axesinfo(validk(k)).fname,'Interpreter','none');
end

handles.output='interspike interval histograms plotted';


function handles=conhist(handles)
%histogram of concurrence coefficients
validk=handles.filepicks;


if(validk<2)
   handles.output='conhist: at least two spike trains required';
end


nbins=get(handles.edit_nbins,'String');
nbins=str2num(nbins);
if(isempty(nbins))
   handles.output='crossintesity: bin number is invalid';
   return;
end

%if(isempty(validk)) return; end

axesinfo=handles.finfo;
conA=[];conB=[];

hfig=figure(11);set(hfig,'Name','Histogram of Concurrence Coefficients');
minx=100000;maxx=0;

nplots=length(validk)*(length(validk)-1)/2;
nowplot=1;
for k=1:(length(validk)-1)
   for l=(k+1):length(validk)
      %if(l==k) continue; end
      spktA=handles.finfo(validk(k)).spkk*axesinfo(validk(k)).dt;
      spktB=handles.finfo(validk(l)).spkk*axesinfo(validk(l)).dt;

      for j=1:length(spktA)
         if(spktA(j)<=spktB(1) | spktA(j)>=spktB(end)) %if out of spktB range
            continue;
         end

         [c1, i1]=min(abs(spktB-spktA(j)));
         spktB(i1)=-1000; %put a awkward value
         [c2, i2]=min(abs(spktB-spktA(j)));

         conA=[conA (2*max(c1,c2)/(c1+c2))];
      end

      for j=1:length(spktB)
         if(spktB(j)<=spktA(1) | spktB(j)>=spktA(end)) %if out of spktB range
            continue;
         end

         [c1, i1]=min(abs(spktA-spktB(j)));
         spktA(i1)=-1000; %put a awkward value
         [c2, i2]=min(abs(spktA-spktB(j)));

         conB=[conB (2*max(c1,c2)/(c1+c2))];
      end

      conA=conA-1;conB=conB-1;

      %getting histogram
      [Ay Ax]=hist(conA,nbins);
      dx=Ax(2)-Ax(1);
      if(min(conB)<Ax(1)-dx/2)
         leftside=Ax(1)-(ceil((Ax(1)-dx/2-min(conB))):-1:1)*dx;
         Ax=[leftside Ax];
         Ay=[zeros(size(leftside)) Ay];
      end

      if(max(conB)>Ax(end)+dx/2)
         rightside=Ax(end)+(1:ceil(max(conB)-Ax(end)-dx/2))*dx;
         Ax=[Ax rightside];
         Ay=[Ay zeros(size(rightside))];
      end


      By=hist(conB, Ax);
      minx=min(minx,Ax(1));
      maxx=max(maxx,Ax(end));

      %plotting
      subplot(nplots, 1, nowplot); nowplot=nowplot+1;
      bar(Ax, [Ay; By]');
      title(strcat(axesinfo(validk(k)).fname, '(A) vs  ',...
         axesinfo(validk(l)).fname, '(B)'),'Interpreter','none');

      if(nowplot-1==nplots) % for the bottom subplot
         legend('hist(\sigma_A(k))','hist(\sigma_B(k))','Orientation','horizontal');
      end

      conA=[];
      conB=[];
   end
end


for k=1:nplots
   subplot(nplots,1,k);
   nowaxis=axis;
   axis([(minx-dx) (maxx+dx) nowaxis(3:4)]);
end
handles.output='Histogram of Concurrence coefficients plotted';


function handles=crossintensity(handles)
%plot cross intesity function
validk=handles.filepicks;

if(length(validk)<2)
   handles.output='crossintesity: at least two spike trains required';
   return;
end

if(mod(length(validk),2)==1)
   validk=validk(1:(end-1));
   handles.output='crossintesity: the last data dropped';
end

wsize=get(handles.edit_windowsize,'String');
wsize=str2num(wsize);
if(isempty(wsize))
   handles.output='crossintesity: window size is invalid';
   return;
end


nbins=get(handles.edit_nbins,'String');
nbins=str2num(nbins);
if(isempty(nbins))
   handles.output='crossintesity: bin number is invalid';
   return;
end


if(get(handles.checkbox_yintime,'Value')) %if checked
   yintime=1;
else
   yintime=0;
end

axesinfo=handles.finfo;


allx=[];
for l=1:(length(validk)/2)

   Ak=validk(2*(l-1)+1);
   Bk=validk(2*l);
   spktA=handles.finfo(Ak).spkk'*axesinfo(Ak).dt;
   spktB=handles.finfo(Bk).spkk'*axesinfo(Bk).dt;


   %distribution of spktB for every spike of spktA
   rasterx=[];rastery=[];
   for k=1:length(spktA)
      if(spktB(1)>spktA(k)-wsize/2 | spktB(end)<spktA(k)+wsize/2)
         continue;
      end
      piecek=find(spktB>=spktA(k)-wsize/2 & spktB<spktA(k)+wsize/2);
      rasterx=[rasterx (spktB(piecek)-spktA(k))];
      if(yintime)
         rastery=[rastery ones(size(piecek))*spktA(k)];
      else
         rastery=[rastery ones(size(piecek))*k];
      end
   end

   hfig=figure(11+l); set(hfig, 'Name', 'CrossIntensity Function');
   subplot(221);
   plot(rasterx,rastery,'.');
   title(strcat(axesinfo(Bk).fname(1:(end-4)), ' spikes following ', axesinfo(Ak).fname(1:(end-4)), '`s'),...
      'Interpreter','none');
   if(yintime)
      ylabel(strcat('spk time of ',axesinfo(Ak).fname(1:(end-4))),'Interpreter','none');
   else
      ylabel(strcat('index of spike ',axesinfo(Ak).fname(1:(end-4))),'Interpreter','none');
   end
   nowaxis=axis;

   subplot(223);
   hist(rasterx, nbins);
   xlabel('time [ms]');
   nowaxis2=axis;
   axis([nowaxis(1:2) nowaxis2(3:4)]);
   
   allx=[allx rasterx];

   %distribution of spktA for every spike of spktB
   rasterx=[];rastery=[];
   for k=1:length(spktB)
      if(spktA(1)>spktB(k)-wsize/2 | spktA(end)<spktB(k)+wsize/2)
         continue;
      end
      piecek=find(spktA>=spktB(k)-wsize/2 & spktA<spktB(k)+wsize/2);
      rasterx=[rasterx (spktA(piecek)-spktB(k))];
      if(yintime)
         rastery=[rastery ones(size(piecek))*spktB(k)];
      else
         rastery=[rastery ones(size(piecek))*k];
      end
   end

   subplot(222);
   plot(rasterx,rastery,'.');
   title(strcat(axesinfo(Bk).fname(1:(end-4)), ' spikes following ', axesinfo(Bk).fname(1:(end-4)), '`s'),...
      'Interpreter','none');
   if(yintime)
      ylabel(strcat('spk time of ',axesinfo(Bk).fname),'Interpreter','none');
   else
      ylabel(strcat('index of spike ',axesinfo(Bk).fname),'Interpreter','none');
   end
   nowaxis=axis;

   subplot(224);
   hist(rasterx, nbins);
   xlabel('time [ms]');
   nowaxis2=axis;
   axis([nowaxis(1:2) nowaxis2(3:4)]);
      allx=[allx rasterx];
end

figure(12+l);   
hist(allx, nbins);
xlabel('time [ms]');
title(sprintf('histogram built from %d spike trains',length(validk)));

if(isempty(handles.output))
   handles.output='Cross-intensity function is plotted';
end


function handles=plotraster(handles)
ndata=length(handles.haxes0);
newfig=figure(12);

if(get(handles.cb0,'Value'))
   plotspikedensity=1;
   haxes2=subplot(212);
   set(haxes2,'Position',[0.08 0.06 0.87  0.3]);
   haxes1=subplot(211);
   set(haxes1,'Position',[0.08 0.4 0.87  0.52]);
else
   plotspikedensity=0;
end

allspkt=[];
stimstart=[];
stimy=[];
for k=1:ndata
   spkt=handles.finfo(k).spkk*handles.finfo(k).dt;
   plot(spkt, ones(size(spkt))*k,'.');
   hold on;
   if(~isempty(handles.finfo(k).stimstart))
      stimstart=[stimstart handles.finfo(k).stimstart];
      stimy=[stimy k];
   end
   allspkt=[allspkt; spkt];
end
plot(stimstart, stimy,'r');

titlechar=strcat(handles.finfo(1).fname, '(1)');
titlechar=strcat(titlechar, '... ', handles.finfo(k).fname, '(',num2str(k),')');
ylabel('index of spike train');
if(~plotspikedensity)xlabel('time[mSec]');end
htitle=title(titlechar);set(htitle,'Interpreter','none');
hold off;


if(plotspikedensity)
   winx=str2num(get(handles.edit_windowsize,'String'));
   if(isempty(winx))
      handles.output='windows size is not proper';
      return;
   end
   if(winx<=0)
      handles.output='windows size is not proper';
      return;
   end
   
   minx=min(allspkt); maxx=max(allspkt);
   if(winx>maxx-minx)
      handles.output='windows size is too big';
      return;
   end
   
   dx=max(handles.finfo(k).dt, (maxx-minx)/length(allspkt))/2;
   dx=min(dx,winx); %if window size is too small
   x=minx:dx:maxx;
   
   allspkt=sort(allspkt);
   
   for k=1:length(x)
      spkdensity(k)=length(find(x(k)<=allspkt & allspkt<x(k)+winx));
   end
   
   axes(haxes2);
   plot(x, spkdensity);
   xlabel('time[mSec]');ylabel(sprintf('#spks in a window(%dmSec)',winx));
end


handles.output='raster plot completed';


function handles=plotPSTH(handles)
pickedk=handles.filepicks;
%if(isempty(validk)) return; end

axesinfo=handles.finfo;

validk=[];
for k=1:length(pickedk)
   if(~isempty(axesinfo(pickedk(k)).spkk))
      validk=[validk pickedk(k)];
   end
end


ndata=length(validk);
newfig=figure(13);

allspkt=[];
for k=1:ndata
   spkt=axesinfo(validk(k)).spkk*axesinfo(validk(k)).dt;
   hold on;
   allspkt=[allspkt; spkt];
end


winx=str2num(get(handles.edit_windowsize,'String'));
if(isempty(winx))
   handles.output='window size is not proper';
   return;
end
if(winx<=0)
   handles.output='window size is not proper';
   return;
end

bingap=str2num(get(handles.edit_nbins,'String'));


minx=min(allspkt); maxx=max(allspkt);
if(winx>maxx-minx)
   handles.output='window size is too big';
   return;
end

dx=min(bingap,winx); %if window size is too small
x=dx*(floor(minx/dx):ceil(maxx/dx));

allspkt=sort(allspkt);

for k=1:length(x)
   spkdensity(k)=length(find(x(k)<=allspkt & allspkt<x(k)+winx));
end

hbar=bar(x, spkdensity,'b');
xlabel('time[mSec]');ylabel(sprintf('#spks in a window(%dmSec)',winx));
set(hbar,'EdgeColor','b');
nowaxis=axis;
axis([minx maxx nowaxis(3:4)]);

handles.output='PSTH plotted';

%copy resulting plot to the clipboard
%if(get(handles.checkbox_write2xls,'Value'))
%   clipboard('copy', [x; spkdensity])
%end

%write result in Xls file - viewspike_result.xls
warning off MATLAB:xlswrite:AddSheet
if(get(handles.checkbox_write2xls,'Value'))
   temp=[x; spkdensity]';
   sheettitle=strcat('PSTH-',datestr(now,'HHMMSS'));;
   xlswrite('viewspike_result.xls',temp, sheettitle,'A2');
   xlswrite('viewspike_result.xls',{'x' 'y' 'files'}, sheettitle,'A1');

   for k=1:ndata
      fnames9{k}=axesinfo(validk(k)).fname;
   end
   xlswrite('viewspike_result.xls',fnames9', sheettitle,'C2');
end
warning on MATLAB:xlswrite:AddSheet


function handles=plotPSD(handles)
pickedk=handles.filepicks;
%if(isempty(validk)) return; end

axesinfo=handles.finfo;

validk=[];
for k=1:length(pickedk)
   if(~isempty(axesinfo(pickedk(k)).spkk))
      validk=[validk pickedk(k)];
   end
end


ndata=length(validk);

figure(76);
[num, den]=cheby2(10,80,.5);
for k=1:ndata
   d9=zeros(axesinfo(validk(k)).spkk(end),1);
   d9(axesinfo(validk(k)).spkk)=1;
   d8=filter(num,den,d9); 
   [Pxx, f]=periodogram(d8, [],length(d8), 1000/axesinfo(validk(k)).dt);
   loglog(f, Pxx);grid on;
   hold all;
   legendstr(k)={axesinfo(validk(k)).fname};
end
title('PSD Estimate via Periodogram','Interpreter','none');
xlabel('frequency [Hz]');ylabel('Power/frequency [dB/Hz]');
legend(legendstr,'Interpreter','none');

handles.output='PSD plotted';


function handles=plotraw(handles)

pickedk=handles.filepicks;
%if(isempty(validk)) return; end

axesinfo=handles.finfo;

validk=[];
for k=1:length(pickedk)
   %if(~isempty(axesinfo(pickedk(k)).spkk))
      validk=[validk pickedk(k)];
   %end
end

naxes=length(validk);
newfig=figure(19);

together=get(handles.cb0,'Value');

if(together)
   haxes=axes;
   colormap(hsv(naxes));
   cm=colormap;

   for k=1:naxes
      if(strcmp(get(handles.radiobutton_rawplot,'Enable'),'on'))
         lines=findobj(handles.haxes0(validk(k)), 'Type','line','Color',[0 0 1]);
      else
         lines=findobj(axesinfo(validk(k)).hCaxes,'Type','line');
      end
      for kk=1:length(lines)
         h=copyobj(lines(kk),haxes);
         set(h,'Visible','on','Color',cm(k,:));
         if(axesinfo(validk(k)).valve_open0>0)
            xdata=get(h, 'XData');
            xdata=xdata-axesinfo(validk(k)).valve_open0*axesinfo(validk(k)).dt+axesinfo(validk(k)).stimstart;
            set(h, 'XData',xdata);
         end
      end;
   end
   xlabel('time[mSec]');ylabel('membrane potential[mV]');
   htitle=title(sprintf('%s ... %s',axesinfo(validk(1)).fname, axesinfo(validk(end)).fname));
   set(htitle,'Interpreter','none');
   hold off;
   if(naxes<11)
      lh=legend(haxes, axesinfo(validk).fname);set(lh, 'Interpreter','none');
   end

else
   for k=1:naxes
      haxes(k)=subplot(naxes,1,naxes-k+1);
      if(strcmp(get(handles.radiobutton_rawplot,'Enable'),'on'))
          children = findobj('Parent',handles.haxes0(validk(k)));
      else
          children = findobj('Parent',axesinfo(validk(k)).hCaxes);
      end
      
      for kk=1:length(children)
         h=copyobj(children(kk),haxes(k));
         set(h,'Visible','on');
      end;
      title(sprintf('fname:%s, stimstart=%dms, stimdur=%dms, Iin=%.2fpA, pp/con=%3.1f, celltype:%s, etc:%s, #spks:%d',...
         axesinfo(validk(k)).fname, axesinfo(validk(k)).stimstart, axesinfo(validk(k)).stimdur,...
         axesinfo(validk(k)).Iin, axesinfo(validk(k)).pp, axesinfo(validk(k)).celltype,...
         axesinfo(validk(k)).etc, length(axesinfo(validk(k)).spkk)),...
         'Interpreter','none');

      phandles=guidata(handles.haxes0(validk(k)));
      if(~isempty(phandles.vAxis0))
         minx=phandles.vAxis0(1);  maxx=phandles.vAxis0(2);
         nowaxis=axis(haxes(k));
         axis([minx maxx nowaxis(3:4)]);
      end
      %    nowaxis=axis(handles.haxes0(k));
      %    minx=nowaxis(1);  maxx=nowaxis(2);
      %    nowaxis=axis(haxes(k));
      %    axis([minx maxx nowaxis(3:4)]);
   end
end
handles.output='raw data are plotted';


% if(get(handles.checkbox_align,'Value'))
%    for k=1:naxes
%       nowaxis=axis(haxes(k));
%       axis(haxes(k),[minx maxx nowaxis(3:4)]);
%    end
% end


function edit_windowsize_Callback(hObject, eventdata, handles)
% hObject    handle to edit_windowsize (see GCBO)
% eventdata  reserved - to be defined in a future version of MATLAB
% handles    structure with handles and user data (see GUIDATA)

% Hints: get(hObject,'String') returns contents of edit_windowsize as text
%        str2double(get(hObject,'String')) returns contents of edit_windowsize as a double


% --- Executes during object creation, after setting all properties.
function edit_windowsize_CreateFcn(hObject, eventdata, handles)
% hObject    handle to edit_windowsize (see GCBO)
% eventdata  reserved - to be defined in a future version of MATLAB
% handles    empty - handles not created until after all CreateFcns called

% Hint: edit controls usually have a white background on Windows.
%       See ISPC and COMPUTER.
if ispc && isequal(get(hObject,'BackgroundColor'), get(0,'defaultUicontrolBackgroundColor'))
   set(hObject,'BackgroundColor','white');
end


function edit_nbins_Callback(hObject, eventdata, handles)
% hObject    handle to edit_nbins (see GCBO)
% eventdata  reserved - to be defined in a future version of MATLAB
% handles    structure with handles and user data (see GUIDATA)

% Hints: get(hObject,'String') returns contents of edit_nbins as text
%        str2double(get(hObject,'String')) returns contents of edit_nbins as a double


% --- Executes during object creation, after setting all properties.
function edit_nbins_CreateFcn(hObject, eventdata, handles)
% hObject    handle to edit_nbins (see GCBO)
% eventdata  reserved - to be defined in a future version of MATLAB
% handles    empty - handles not created until after all CreateFcns called

% Hint: edit controls usually have a white background on Windows.
%       See ISPC and COMPUTER.
if ispc && isequal(get(hObject,'BackgroundColor'), get(0,'defaultUicontrolBackgroundColor'))
   set(hObject,'BackgroundColor','white');
end


% --- Executes on button press in pushbutton_concentration.
function pushbutton_concentration_Callback(hObject, eventdata, handles)
% hObject    handle to pushbutton_concentration (see GCBO)
% eventdata  reserved - to be defined in a future version of MATLAB
% handles    structure with handles and user data (see GUIDATA)

%web http://www.ee.columbia.edu/~kanmo/spiketools/tutorial/#x1-130003.4 -browser
if(strcmp(get(handles.radiobutton_barplot,'Enable'),'off'))
   return;
end

axesinfo=handles.finfo;
validk=[];
for i=1:length(axesinfo)
   if(~isempty(axesinfo(i).c))
      validk=[validk i];
   end
end

if(isempty(validk))
   set(handles.text_msg,'no data contains concentration profile');
   return;
end

handles.finfo=handles.finfo(validk);
handles=updatepage(handles);

set(handles.radiobutton_rawplot,'Value',1);
radiobutton_rawplot_Callback(handles.radiobutton_rawplot, eventdata, handles);
handles=guidata(hObject);
set(handles.cb0,'Value',1);
drawnow;
hrb=findobj(handles.uipanel_plottype,'Style','radiobutton');
for i=1:length(hrb)
   set(hrb(i),'Enable','off');
end

   


% --- Executes on button press in checkbox_align.
% function checkbox_align_Callback(hObject, eventdata, handles)
% hObject    handle to checkbox_align (see GCBO)
% eventdata  reserved - to be defined in a future version of MATLAB
% handles    structure with handles and user data (see GUIDATA)

% Hint: get(hObject,'Value') returns toggle state of checkbox_align


% --- Executes on button press in checkbox_yintime.
function checkbox_yintime_Callback(hObject, eventdata, handles)
% hObject    handle to checkbox_yintime (see GCBO)
% eventdata  reserved - to be defined in a future version of MATLAB
% handles    structure with handles and user data (see GUIDATA)

% Hint: get(hObject,'Value') returns toggle state of checkbox_yintime


% --- Executes on button press in radiobutton_crossintensity.
function radiobutton_crossintensity_Callback(hObject, eventdata, handles)
% hObject    handle to radiobutton_crossintensity (see GCBO)
% eventdata  reserved - to be defined in a future version of MATLAB
% handles    structure with handles and user data (see GUIDATA)

% Hint: get(hObject,'Value') returns toggle state of radiobutton_crossintensity
set(handles.edit_windowsize, 'Visible','on');
set(handles.text_windowsize, 'Visible','on');

set(handles.edit_nbins, 'String','50');
set(handles.edit_nbins, 'Visible','on');
set(handles.text_nbins, 'String','number of bins');
set(handles.text_nbins, 'Visible','on');
set(handles.checkbox_yintime, 'Visible','on');
set(handles.text_cb0, 'Visible','off');
set(handles.cb0, 'Visible','off');
set(handles.checkbox_write2xls, 'Visible','off');


% set(handles.checkbox_align, 'Visible','off');

% --- Executes on button press in radiobutton_barplot.
function radiobutton_barplot_Callback(hObject, eventdata, handles)
% hObject    handle to radiobutton_barplot (see GCBO)
% eventdata  reserved - to be defined in a future version of MATLAB
% handles    structure with handles and user data (see GUIDATA)

% Hint: get(hObject,'Value') returns toggle state of radiobutton_barplot
set(handles.edit_windowsize, 'Visible','off');
set(handles.text_windowsize, 'Visible','off');
set(handles.edit_nbins, 'Visible','off');
set(handles.text_nbins, 'Visible','off');
set(handles.checkbox_yintime, 'Visible','off');
set(handles.text_cb0, 'Visible','off');
set(handles.cb0, 'Visible','off');
% set(handles.checkbox_align, 'Visible','off');
set(handles.checkbox_write2xls, 'Visible','off');


% --- Executes on button press in radiobutton_isihist.
function radiobutton_isihist_Callback(hObject, eventdata, handles)
% hObject    handle to radiobutton_isihist (see GCBO)
% eventdata  reserved - to be defined in a future version of MATLAB
% handles    structure with handles and user data (see GUIDATA)

% Hint: get(hObject,'Value') returns toggle state of radiobutton_isihist
set(handles.edit_windowsize, 'Visible','off');
set(handles.text_windowsize, 'Visible','off');

set(handles.edit_nbins, 'String','50');
set(handles.edit_nbins, 'Visible','on');
set(handles.text_nbins, 'String','number of bins');
set(handles.text_nbins, 'Visible','on');
set(handles.checkbox_yintime, 'Visible','off');
set(handles.text_cb0, 'Visible','off');
set(handles.cb0, 'Visible','off');
% set(handles.checkbox_align, 'Visible','off');
set(handles.checkbox_write2xls, 'Visible','off');


% --- Executes on button press in radiobutton_conhist.
function radiobutton_conhist_Callback(hObject, eventdata, handles)
% hObject    handle to radiobutton_conhist (see GCBO)
% eventdata  reserved - to be defined in a future version of MATLAB
% handles    structure with handles and user data (see GUIDATA)

% Hint: get(hObject,'Value') returns toggle state of radiobutton_conhist
set(handles.edit_windowsize, 'Visible','off');
set(handles.text_windowsize, 'Visible','off');

set(handles.edit_nbins, 'String','50');
set(handles.edit_nbins, 'Visible','on');
set(handles.text_nbins, 'String','number of bins');
set(handles.text_nbins, 'Visible','on');
set(handles.checkbox_yintime, 'Visible','off');
set(handles.text_cb0, 'Visible','off');
set(handles.cb0, 'Visible','off');
% set(handles.checkbox_align, 'Visible','off');
set(handles.checkbox_write2xls, 'Visible','off');


% --- Executes on button press in radiobutton_raster.
function radiobutton_raster_Callback(hObject, eventdata, handles)
% hObject    handle to radiobutton_raster (see GCBO)
% eventdata  reserved - to be defined in a future version of MATLAB
% handles    structure with handles and user data (see GUIDATA)

% Hint: get(hObject,'Value') returns toggle state of radiobutton_raster
set(handles.edit_windowsize, 'Visible','on');
set(handles.text_windowsize, 'Visible','on');
set(handles.edit_nbins, 'Visible','off');
set(handles.text_nbins, 'Visible','off');
set(handles.checkbox_yintime, 'Visible','off');
set(handles.text_cb0, 'Visible','on','String','spike density');
set(handles.cb0, 'Visible','on');

% set(handles.checkbox_align, 'Visible','off');
set(handles.checkbox_write2xls, 'Visible','off');


% --- Executes on button press in radiobutton_rawplot.
function radiobutton_rawplot_Callback(hObject, eventdata, handles)
% hObject    handle to radiobutton_rawplot (see GCBO)
% eventdata  reserved - to be defined in a future version of MATLAB
% handles    structure with handles and user data (see GUIDATA)

% Hint: get(hObject,'Value') returns toggle state of radiobutton_rawplot
set(handles.edit_windowsize, 'Visible','off');
set(handles.text_windowsize, 'Visible','off');
set(handles.edit_nbins, 'Visible','off');
set(handles.text_nbins, 'Visible','off');
set(handles.checkbox_yintime, 'Visible','off');
set(handles.text_cb0, 'Visible','on','String','together');
set(handles.cb0, 'Visible','on');
set(handles.checkbox_write2xls, 'Visible','off');
% set(handles.checkbox_align, 'Visible','on');
set(handles.checkbox_write2xls, 'Visible','off');
guidata(hObject,handles);


% --- Executes on button press in cb0.
function cb0_Callback(hObject, eventdata, handles)
% hObject    handle to cb0 (see GCBO)
% eventdata  reserved - to be defined in a future version of MATLAB
% handles    structure with handles and user data (see GUIDATA)

% Hint: get(hObject,'Value') returns toggle state of cb0


% --- Executes on button press in radiobutton_PSTH.
function radiobutton_PSTH_Callback(hObject, eventdata, handles)
% hObject    handle to radiobutton_PSTH (see GCBO)
% eventdata  reserved - to be defined in a future version of MATLAB
% handles    structure with handles and user data (see GUIDATA)

% Hint: get(hObject,'Value') returns toggle state of radiobutton_PSTH
set(handles.edit_windowsize, 'Visible','on');
set(handles.text_windowsize, 'Visible','on');

set(handles.edit_nbins, 'String','10');
set(handles.edit_nbins, 'Visible','on');
set(handles.text_nbins, 'String','inter-bin time[msec]');
set(handles.text_nbins, 'Visible','on');
set(handles.checkbox_yintime, 'Visible','off');
set(handles.cb0, 'Visible','off');
set(handles.text_cb0, 'Visible','off');
set(handles.checkbox_write2xls, 'Visible','on');


% --- Executes on button press in checkbox_write2xls.
function checkbox_write2xls_Callback(hObject, eventdata, handles)
% hObject    handle to checkbox_write2xls (see GCBO)
% eventdata  reserved - to be defined in a future version of MATLAB
% handles    structure with handles and user data (see GUIDATA)

% Hint: get(hObject,'Value') returns toggle state of checkbox_write2xls


% % --- Executes on button press in radiobutton_odor.
% function radiobutton_psd_Callback(hObject, eventdata, handles)
% % hObject    handle to radiobutton_odor (see GCBO)
% % eventdata  reserved - to be defined in a future version of MATLAB
% % handles    structure with handles and user data (see GUIDATA)
% 
% % Hint: get(hObject,'Value') returns toggle state of radiobutton_odor
% set(handles.edit_windowsize, 'Visible','off');
% set(handles.text_windowsize, 'Visible','off');
% 
% %set(handles.edit_nbins, 'String','10');
% set(handles.edit_nbins, 'Visible','off');
% %set(handles.text_nbins, 'String','inter-bin time[msec]');
% set(handles.text_nbins, 'Visible','off');
% set(handles.checkbox_yintime, 'Visible','off');
% set(handles.cb0, 'Visible','off');
% set(handles.text_cb0, 'Visible','off');
% set(handles.checkbox_write2xls, 'Visible','off');
% 


function edit_nfig_Callback(hObject, eventdata, handles)
% hObject    handle to edit_nfig (see GCBO)
% eventdata  reserved - to be defined in a future version of MATLAB
% handles    structure with handles and user data (see GUIDATA)

% Hints: get(hObject,'String') returns contents of edit_nfig as text
%        str2double(get(hObject,'String')) returns contents of edit_nfig as a double


% --- Executes during object creation, after setting all properties.
function edit_nfig_CreateFcn(hObject, eventdata, handles)
% hObject    handle to edit_nfig (see GCBO)
% eventdata  reserved - to be defined in a future version of MATLAB
% handles    empty - handles not created until after all CreateFcns called

% Hint: edit controls usually have a white background on Windows.
%       See ISPC and COMPUTER.
if ispc && isequal(get(hObject,'BackgroundColor'), get(0,'defaultUicontrolBackgroundColor'))
    set(hObject,'BackgroundColor','white');
end


function edit_nxes_Callback(hObject, eventdata, handles)
% hObject    handle to edit_nxes (see GCBO)
% eventdata  reserved - to be defined in a future version of MATLAB
% handles    structure with handles and user data (see GUIDATA)

% Hints: get(hObject,'String') returns contents of edit_nxes as text
%        str2double(get(hObject,'String')) returns contents of edit_nxes as a double


% --- Executes during object creation, after setting all properties.
function edit_nxes_CreateFcn(hObject, eventdata, handles)
% hObject    handle to edit_nxes (see GCBO)
% eventdata  reserved - to be defined in a future version of MATLAB
% handles    empty - handles not created until after all CreateFcns called

% Hint: edit controls usually have a white background on Windows.
%       See ISPC and COMPUTER.
if ispc && isequal(get(hObject,'BackgroundColor'), get(0,'defaultUicontrolBackgroundColor'))
    set(hObject,'BackgroundColor','white');
end


% --- Executes on button press in checkbox9.
function checkbox9_Callback(hObject, eventdata, handles)
% hObject    handle to checkbox9 (see GCBO)
% eventdata  reserved - to be defined in a future version of MATLAB
% handles    structure with handles and user data (see GUIDATA)

% Hint: get(hObject,'Value') returns toggle state of checkbox9


% --- Executes on button press in radiobutton_odor.
function radiobutton_odor_Callback(hObject, eventdata, handles)
% hObject    handle to radiobutton_odor (see GCBO)
% eventdata  reserved - to be defined in a future version of MATLAB
% handles    structure with handles and user data (see GUIDATA)
set(handles.edit_windowsize, 'Visible','off');
set(handles.text_windowsize, 'Visible','off');

set(handles.edit_nbins, 'Visible','off');
set(handles.text_nbins, 'Visible','off');
set(handles.checkbox_yintime, 'Visible','off');
set(handles.cb0, 'Visible','on');
set(handles.text_cb0, 'Visible','on','String','together');
set(handles.checkbox_write2xls, 'Visible','off');

handles=updatepage(handles,'listc');
