# Supplementary material for: Projection neurons in Drosophila antennal lobes signal the acceleration of odor concentrations
Source: eLife. 2015 May 14;4:e06651. doi: 10.7554/eLife.06651 (PMC4466247; doi:10.7554/eLife.06651)
Supplement: Source code 1. — Custom software written in MATLAB for the analysis of OSN and PN data. DOI: http://dx.doi.org/10.7554/eLife.06651.010 [file elife06651s001.zip › FlySpikes/timedec13.m]

function [ut t G c]= timedec13(tk,  Omega,method, R, C, htext_msg)
%timedec13.m
%Anmo Kim
%Jan. 4th, 2009
%time decoding machine for 4d hodgkin-huxley neuron
%using project-integrate-and-fire concept, or phase response curve
%prc is varying based upon the current inter-spike interval
%PRC is obtained by Malkin method

%tk : sequence of spike timings
%Omega : the bandwidth of u(t); i.e. $u(t) \in PW(\Omega)$
%method : 'riemann' - computing integral with Riemann sum
%         'quad' - use 'adaptive Simpson quadrature' method for
%                  computing integral
%         if nothing designated, 'quad' is to be used


%initialization part ------------------------------------------------------
ut=[]; t=[]; G=[]; Ginv=[];


if(nargin<3)
   warn6('timedec13: wrong input argumnents\n u = timedec13(sk,  Omega, a, algorithm)', htext_msg);
   return;
end


if(nargin==4)
   method='quad';
elseif(~strcmpi(method,'riemann'))
   method='quad';
end


% %interpolation...%%%%%%%%%%%%%%
% %making the size of delta the same as the length of tk
% if(length(delta)>length(tk)) delta=delta(1:(length(tk)));
% else
%    delta((end+1):(length(tk)))=delta(end);
% end
% if(size(delta,1)>1) delta=delta'; end
% 
% tk0=tk;
% isi=diff(tk0);
% underk=find(isi>maxisi);
% while(~isempty(underk))
%     for i=1:length(underk)
%         if(underk(i)==1 || underk(i)==length(tk0)-1)
%             tk=[tk(1:(underk(i)-1+i)) (tk(underk(i)-1+i)+tk(underk(i)+i))/2 tk(((underk(i)+i)):end)];
%         else
%             %linear interpolation
%             tk=[tk(1:(underk(i)+i-1)) (tk0(underk(i))+isi(underk(i))*...
%                 (tk0(underk(i))-tk0(underk(i)-1))/(tk0(underk(i)+2)-...
%                 tk0(underk(i)+1)+tk0(underk(i))-tk0(underk(i)-1))) tk(((underk(i)+i)):end)];
%         end
%         delta=[delta(1:(underk(i)-1+i)) delta(underk(i)+i)/2 delta(underk(i)+i)/2 delta(((underk(i)+i+1)):end)];
%     end
%     tk0=tk;
%     isi=diff(tk0);
%     underk=find(isi>maxisi);
% end
% %%%%%%%%%%%%%%%%%%%%%%%%%


load hohu4dIbaseprc_floquet.mat
%load hohu4dIbaseprc_direct.mat
%Ibase, isi, dt, prc
dt0=dt*10^-3;
prc0=prc;
Ibase0=Ibase;

dt = pi/Omega/2000; % 2000 samples per a zero-to-zero interval of g(.)


prc=interp1((0:(size(prc0,2)-1))*dt0, prc0', 0:dt:(size(prc0,2)*dt0-dt0),'spline');
isik=(isi/dt/1000);


sk = (tk(1:(end-1))+tk(2:end))./2;
%sk=linspace((tk(2)+tk(1))./2, (tk(end)+tk(end-1))/2, ceil(pi/Omega/max(diff(tk(2:end))))*ceil(Omega/pi*(tk(end)-tk(1))));


t=(tk(1)-3*pi/Omega):dt:(tk(end)+3*pi/Omega);
lent=length(t);


if(strcmp(method,'quad'))
%use 'adaptive Simpson quadrature' method for
%                  computing integral

warn6('timedec13:simpson quadrature integration not implemented yet', htext_msg);

else
   t0 = t(1):dt:(2*tk(end)-tk(1)+3*pi/Omega+1);
   gsk0 = sinc(Omega./pi.*(t0-sk(end))).*Omega./pi; %g(sk(end))
  
   %load prcibase.mat
   
   ti = round((tk-t0(1))/dt)+1;
    si=round((sk-t0(1))/dt)+1;  
   for l=1:(length(tk)-1)
       starti=ti(l)+si(end)+1;
       endi=ti(l+1)+si(end);
%         if(l==length(tk)-1)
%             prcisi=ti(end)-ti(end-1);
%         else
           prcisi=ti(l+1)-ti(l);%the previous one - because of the hysterisis.
%         end
       
        %prcisi=interp1(Ibase0, isik, prcibase(l+1));
        %prcisi2-prcisi
       %linear interpolation
       nextk=find(isik<=prcisi,1,'first');
       if(isempty(nextk))
           prc7=prc(:,end);
           delta(l+1)=sum(prc7)*dt*Ibase0(end);
       elseif(nextk==1)
           prc7=prc(:,1);
           delta(l+1)=sum(prc7)*dt*Ibase0(1);
       else
%            prc7=(isik(nextk-1)-prcisi)/(isik(nextk-1)-isik(nextk))*prc(:,nextk-1)...
%                +(prcisi-isik(nextk))/(isik(nextk-1)-isik(nextk))*prc(:,nextk);
%            Ibase7=(isik(nextk-1)-prcisi)/(isik(nextk-1)-isik(nextk))*Ibase(nextk-1)...
%                +(prcisi-isik(nextk))/(isik(nextk-1)-isik(nextk))*Ibase(nextk);
           prc7=prc(:,min(end,nextk+1));
           Ibase7=Ibase(min(end,nextk+1));
          delta(l+1)=sum(prc7)*dt*Ibase7;
       end
       if(length(prc7)>=ti(l+1)-ti(l))
           prcker=prc7(1:(ti(l+1)-ti(l)))';
       else
           %in case the ISI is longer than the maximum PRC length
           prcker=[ zeros(1,ti(l+1)-ti(l)-length(prc7)) prc7'];
       end
      
      %expker= exp(((starti:endi)-endi)*dt/R/C);%exponential kernel
      for k=1:length(si)
         G(l,k)=sum(gsk0((starti-si(k)):(endi-si(k))).*prcker)*dt;
      end

   end
   Ginv = pinv(G); %Moore-penrose pseudo inverse matrix
   

   c = Ginv*delta(2:end)';
   
%   c = sum(Ginv,2).* (C*delta);

   ut=zeros(size(t));
   
   for k=1:length(si)
      ut = ut +c(k).*gsk0((1:length(t))+si(end)-si(k));
   end
end

%ut=ut*10^(12);%A-->pA
% gsk3 = repmat(gsk, [1 1 length(sk)]);
% 
% 
% onoff=zeros([1 size(gsk,2) size(gsk,1)]);
% for k=1:length(sk)
%   onoff(1, (round(tk(k)/dt):round(tk(k+1)/dt)), k)=1;
% end
% 
% onoff3 = repmat(onoff, [length(sk) 1 1]);


%display warning either on matlab command prompt or on text_msg gui control
function warn6(s,htext_msg)
if(nargin<1) return; end
if(isempty(s)) return; end

if(nargin<2)
   warn6(s,htext_msg);
   return;
end

if(isempty(htext_msg))
   warn6(s,htext_msg);
   return;
end

if(ishandle(htext_msg))
   set(htext_msg, 'String',s);
else
   warn6(s,htext_msg);
end
