# Supplementary material for: Projection neurons in Drosophila antennal lobes signal the acceleration of odor concentrations
Source: eLife. 2015 May 14;4:e06651. doi: 10.7554/eLife.06651 (PMC4466247; doi:10.7554/eLife.06651)
Supplement: Source code 1. — Custom software written in MATLAB for the analysis of OSN and PN data. DOI: http://dx.doi.org/10.7554/eLife.06651.010 [file elife06651s001.zip › FlySpikes/timedec2.m]

function [ut t G c]= timedec2(tk, delta, Omega, b, method, R, C, htext_msg)
%timedec2.m
%Anmo Kim
%Oct. 11th, 2006
%time decoding machine with a leaky integrate and fire model
%tk : sequence of spike timings
%delta : a spike threshold
%Omega : the bandwidth of u(t); i.e. $u(t) \in PW(\Omega)$
%b : bias
%method : 'riemann' - computing integral with Riemann sum
%         'quad' - use 'adaptive Simpson quadrature' method for
%                  computing integral
%         if nothing designated, 'quad' is to be used


%initialization part ------------------------------------------------------
ut=[]; t=[]; G=[]; Ginv=[];


if(nargin<4)
   warn6('timedec2: wrong input argumnents\n u = timedec2(sk, delta, Omega, a, algorithm)', htext_msg);
   return;
end


if(nargin==4)
   method='quad';
elseif(~strcmpi(method,'riemann'))
   method='quad';
end


% if(R*C*log(1-delta/(delta-a*R))*Omega/pi >1)
%    warn6('timedec2: delta value does not satisfy the perfect recovery condition',htext_msg);
% end

%b=b*10^-12; %pA-->A

%delta=delta*10^-3; %mV --> V


dt = pi/Omega/2000; % 2000 samples per a zero-to-zero interval of g(.)


sk = (tk(1:(end-1))+tk(2:end))./2;
%sk=linspace((tk(2)+tk(1))./2, (tk(end)+tk(end-1))/2, ceil(Omega/pi*(tk(end)-tk(1))));

t=(tk(1)-3*pi/Omega):dt:(tk(end)+3*pi/Omega);
lent=length(t);


if(strcmp(method,'quad'))
%use 'adaptive Simpson quadrature' method for
%                  computing integral

warn6('timedec2:simpson quadrature integration not implemented yet', htext_msg);

else
   t0 = t(1):dt:(2*tk(end)-tk(1)+3*pi/Omega+1);
   gsk0 = sinc(Omega./pi.*(t0-sk(end))).*Omega./pi; %g(sk(end))
  
%   GSK0 = cumsum(gsk0).* dt;
%    GSK0=sinint(Omega.*(t0-sk(end)))./Omega;
   ti = round((tk-t0(1))/dt)+1;
%   si = round((ti(1:(end-1))+ti(2:end))./2);
    si=round((sk-t0(1))/dt)+1;  
   for l=1:(length(tk)-1)
      starti=ti(l)+si(end)+1;
      endi=ti(l+1)+si(end);
      expker= exp(((starti:endi)-endi)*dt/R/C);%exponential kernel
      for k=1:length(si)
         G(l,k)=sum(gsk0((starti-si(k)):(endi-si(k))).*expker)*dt;
      end
      
   end
   Ginv = pinv(G); %Moore-penrose pseudo inverse matrix
   
   if(length(delta)>length(tk)) delta=delta(1:length(tk));
   else
      delta((end+1):length(tk))=delta(end);
   end

   if(size(delta,2)>1) delta=delta';end
   if(size(tk,2)>1) tk=tk';end
   
   q=C*(delta(2:end)-b*R)+ C*b*R*exp(-diff(tk)/R/C);
   c = Ginv*q;
   
%   c = sum(Ginv,2).* (C*delta);

   ut=zeros(size(t));
   
   for k=1:length(si)
      ut = ut +c(k).*gsk0((1:length(t))+si(end)-si(k));
   end
end

%ut=ut*10^(12);%A-->pA
% gsk3 = repmat(gsk, [1 1 length(sk)]);
% 
% 
% onoff=zeros([1 size(gsk,2) size(gsk,1)]);
% for k=1:length(sk)
%   onoff(1, (round(tk(k)/dt):round(tk(k+1)/dt)), k)=1;
% end
% 
% onoff3 = repmat(onoff, [length(sk) 1 1]);


%display warning either on matlab command prompt or on text_msg gui control
function warn6(s,htext_msg)
if(nargin<1) return; end
if(isempty(s)) return; end

if(nargin<2)
   warn6(s,htext_msg);
   return;
end

if(isempty(htext_msg))
   warn6(s,htext_msg);
   return;
end

if(ishandle(htext_msg))
   set(htext_msg, 'String',s);
else
   warn6(s,htext_msg);
end
