# Supplementary material for: Projection neurons in Drosophila antennal lobes signal the acceleration of odor concentrations
Source: eLife. 2015 May 14;4:e06651. doi: 10.7554/eLife.06651 (PMC4466247; doi:10.7554/eLife.06651)
Supplement: Source code 1. — Custom software written in MATLAB for the analysis of OSN and PN data. DOI: http://dx.doi.org/10.7554/eLife.06651.010 [file elife06651s001.zip › FlySpikes/timeenc4.m~]

function [tk v]=timeenc4(ut, t, vpeak, vreset, htext_msg)
%quadratic integrate-and-fire neuron
%4/30/2009
%using forward euler method
%


bplotphaseportrait=1;
if(bplotphaseportrait)
    I=mean(ut);
    x=-1:0.1:1;
    y=[-.5:0.1:0.5]';
    X=x(ones(1,length(y)),:);
    Y=y(:,ones(1,length(x)));
    figure(1);clf;quiver(X,Y,X.^2-Y+I, a*(b*X-Y),2);hold on;
    plot(x,I+x.^2,'k',x,x.*b,'k');
    %axis([min(x) max(x) min(y) max(y)]);
end


v=zeros(size(t));
m=zeros(size(t));
tk=[];

v(1)=vr;m(1)=mr;%setting the initial condition
dt=1000*(t(2)-t(1));
for i=2:length(t)
    %forward Euler
    m(i)=m(i-1)+dt*a*(b*v(i-1)-m(i-1));
    v(i)=v(i-1)+dt*(ut(i-1)+v(i-1).^2-m(i-1));
    
    if(v(i)>=1)
        v(i)=vr;
        m(i)=m(i)+mr;
    end
end

peaks=pickpeaksonly(v-.8, 5);
spkk=find(peaks>0);
tk=t(spkk);
figure(1);plot(v,m,'r');


function [dout, diam] = pickpeaksonly(din, maxn)
%pickpeaksonly
%Anmo Kim
%May 17th 2006
%pick high peaks only. other values ripped down to zero
%Arguments
%d1 : a row vector, which is the data to be searched
%maxn : maximum interval of non-zero value interval
%dout : 'peaks picked' version of d1

d1=din;

d1(find(d1<0))=0;

z=d1;
z(find(z>0))=1; %all positive values are forced to be 1

z1=diff(z);
% e.g. z = [ 0  1 0 1 1  1 0 0 0 1  1 0];
%      z1= [ 1 -1 1 0 0 -1 0 0 1 0 -1 0];
zstart = find(eq(z1,1))+1;
zend = find(eq(z1,-1));

diam=zeros(size(d1));

if(isempty(zend))
   [dout diam]=pickmaxonly(d1,maxn);
   return;
elseif(isempty(zstart))
    zstart=1;
end;

if(zend(1) < zstart(1))
   [d1(1:zend(1)) diam(1:zend(1))]=pickmaxonly(d1(1:zend(1)), maxn);
   zend=zend(2:end);
end;


for k=1:length(zend)
   %    if(k==16)
   %       disp('k=16');
   %    end
   [d1(zstart(k):zend(k)) diam(zstart(k):zend(k))]=pickmaxonly(d1(zstart(k):zend(k)),maxn);
end;

if (length(zstart)>length(zend))
   [d1(zstart(end):end) diam(zstart(end):end)]=pickmaxonly(d1(zstart(end):end),maxn);
end;

% hist(d1(find(ne(d1,0))),50); pause;
% plot(d1); pause;
dout = d1;


%post processing : merging too close spikes
kk = find(ne(dout,0));
ii = find(le(diff(kk),maxn));

for k=1:length(ii)
   if (dout(kk(ii(k))) < dout(kk(ii(k)+1)))
      dout(kk(ii(k)))=0;
      diam(kk(ii(k)+1))=diam(kk(ii(k)+1))+diam(kk(ii(k)));
   else
      dout(kk(ii(k)+1))=0;
      diam(kk(ii(k)))=diam(kk(ii(k)+1))+diam(kk(ii(k)));
   end
end


function [dout, diam] = pickmaxonly(din, maxn)
%maxonly.m
%Anmo Kim
%May 16th, 2006
%description : taking the max value only within the given interval
%              other values are dropped to zero
%              if the given interval is greater than the tmax, it's chopped
%              into multiple intervals

nlevels=50;

d1=din;

if(size(d1,2)~=1)
   d1=d1';
end;

if(size(d1,2)~=1)
   disp('d1 needs be a vector, not a matrix');
   dout=[];
   diam=[];
   return;
end;

if(size(d1)==[1 1])
   dout = din;
   diam=1;
   return;
end


dout=zeros(size(din));
diam=zeros(size(din));

if (length(d1)<=maxn)
   [c, i]=max(d1);
   dout(i)=c;
   diam(i)=length(d1);

else
   delta = ones(length(d1), nlevels);
   delta=cumsum(delta,2)-1;
   delta=delta/nlevels*max(d1);

   d1=d1*ones(1,nlevels);

   higher=gt(d1,delta);
   z=diff(higher,1,1);

   kdelta=[];
   higher_area=[];
   nvaliddelta=0;
   for k=1:nlevels
      zstart=find(eq(z(:,k),1))+1;
      zend=find(eq(z(:,k),-1));

      if(isempty(zend) || isempty(zstart)) continue; end;

      if(zend(1) > zstart(end)) continue; end; %if no groove

      if(length(zstart)>2 || length(zend)>2) continue; end; %if there are more than two hills

      higher_area(nvaliddelta+1) = sum(higher(:,1)>delta(1,k));
      kdelta(nvaliddelta+1)=k;

   end;


   if(isempty(kdelta)) %no groove at all (a single valley)
      [c, i]=max(d1);
      dout(i)=c;
      diam(i)=length(d1);
      return;

   else
      [c, i]=min(higher_area);
      zstart=find(eq(z(:,kdelta(i)),1))+1;
      zend=find(eq(z(:,kdelta(i)),-1));

      if(zend(1) < zstart(1))
         [dout(1:zend(1)) diam(1:zend(1))]=pickmaxonly(d1(1:zend(1)), maxn);
         zend=zend(2:end);
      end;

      for k=1:length(zend)
         [dout(zstart(k):zend(k)) diam(zstart(k):zend(k))]=pickmaxonly(d1(zstart(k):zend(k)),maxn);
      end;

      if (length(zstart)>length(zend))
         [dout(zstart(end):length(din)) diam(zstart(end):end)]=pickmaxonly(d1(zstart(end):length(din)),maxn);
      end;
   end;
end;
